# Supplementary material for: Making Mobile Nanotechnology Accessible: Is the Explicit Preparation of Janus Nanoparticle Necessary to Achieve Mobility?
Source: Nanomaterials (Basel). 2024 Nov 8;14(22):1796. doi: 10.3390/nano14221796 (PMC11597384; doi:10.3390/nano14221796)
Supplement: Supplementary file 1 [file nanomaterials-14-01796-s001.zip]

Archive with 1 entries (1 files):
- nanomaterials-3225861-supplementary.pdf
